# Supplementary material for: MexAB-OprM Efflux Pump Interaction with the Peptidoglycan of Escherichia coli and Pseudomonas aeruginosa
Source: Int J Mol Sci. 2021 May 18;22(10):5328. doi: 10.3390/ijms22105328 (PMC8158685; doi:10.3390/ijms22105328)
Supplement: Supplementary file 1 [file ijms-22-05328-s001.zip]

Archive with 1 entries (1 files):
- ijms-1203436-supplement.pdf
